# Supplementary material for: Dilated cardiomyopathy caused by mutation of the PNPLA2 gene: a case report and literature review
Source: Front Genet. 2024 Jul 25;15:1415156. doi: 10.3389/fgene.2024.1415156 (PMC11306180; doi:10.3389/fgene.2024.1415156)
Supplement: Supplementary file 1 [file Table2.XLSX]

## Sheet: Sheet1
Supplement Table 2. Cardiac feature of patients with cardiomyopathy and PNPLA2 mutation.
Characteristics (n=51)	n (%)
Gender, female	25 (49.0)
Cardiomyopathy
DCM	10 (19.6)
HCM	8 (15.7)
ACM	1 (2)
Not described	32 (62.7)
ECG
Poor R wave progression	3 (5.9)
Low voltage in limb lead	2 (3.9)
Q wave in lateral wall	3 (5.9)
High voltage in precodial lead	5 (9.8)
PVC/VT	5 (9.8)
Not described	34 (66.7)
Echo/CMR
LV dilation	7 (13.7)
Biventricular dilation	1 (2.0)
RV dilation	1 (2.0)
LV hypertrophy	7 (13.7)
LVEF<50%	12 (23.5)
severe reduced motion/akinesia involving lateral wall	6 (11.8)
LGE involving lateral wall	5 (9.8)
Not described	30 (58.8)
Cardiac death/HTx	11 (21.6)
DCM: dilated cardiomyopathy, HCM: hypertrophic cardiomyopathy, ACM: arrthymic cardiomyopathy, ECG: electrocardiogram, PVC: premature ventricular contraction, VT: ventricular tachycardia, Echo: echocardiography, CMR: cardiac magnetic resonance, LV: left ventricle, RV: right ventricle, LVEF: left ventricular ejection fraction. HTx: heart transplantation.
