# Supplementary material for: Dilated cardiomyopathy caused by mutation of the PNPLA2 gene: a case report and literature review
Source: Front Genet. 2024 Jul 25;15:1415156. doi: 10.3389/fgene.2024.1415156 (PMC11306180; doi:10.3389/fgene.2024.1415156)
Supplement: Supplementary file 3 [file Table3.XLSX]

## Sheet: Sheet1
Supplement Table 3. Clinical Characteristics in Homozygous Patients Carrying c.757+1G>T mutation in the PNPLA2 gene
	Patient 1	Patient 2	Patient 3	Patient 4	Patient 5	Patient 6	Patient 7	Patient 8	Patient 9	Patient 10	Patient 11	Patient 12	Patient 13	Patient 14	Patient 15	Patient 16	Patient 17	Patient 18	Patient 19	Patient 20	Patient 21	Patient 22	Patient 23	Patient 24
Reference	This study	This study	Orphanet J Rare Dis 2019. W. Zhang	Mol Genet Metab 2013. P. Laforet	Mol Genet Metab 2013. P. Laforet	Neuromuscul Disord 2018. C. S. Latimer	Clin Neurol Neurosurg 2018. J. Tan	Clin Neurol Neurosurg 2018. J. Tan	Clin Neurol Neurosurg 2018. J. Tan	Clin Neurol Neurosurg 2018. J. Tan	Orphanet J Rare Dis 2019. W. Zhang	Orphanet J Rare Dis 2019. W. Zhang	Orphanet J Rare Dis 2019. W. Zhang	Orphanet J Rare Dis 2019. W. Zhang	Orphanet J Rare Dis 2019. W. Zhang	Orphanet J Rare Dis 2019. W. Zhang	Orphanet J Rare Dis 2019. W. Zhang	Orphanet J Rare Dis 2019. W. Zhang	Orphanet J Rare Dis 2019. W. Zhang	Orphanet J Rare Dis 2019. W. Zhang	Orphanet J Rare Dis 2019. W. Zhang	Orphanet J Rare Dis 2019. W. Zhang	Orphanet J Rare Dis 2019. W. Zhang	Neuromuscul Disord 2023, X. Fu
Sex	M	M	F	M	M	M	M	F	F	F	M	F	F	F	F	F	F	F	M	M	F	F	F	F
Age at examination (years)	19	31	48	38	34	34	42	39	34	43	22	48	28	41	33	35	51	33	24	22	50	33	38	9
Age at onset (years)	18	25	45	29	30	19	35	30	24	40	21	45	26	30	29	26	44	30	17	21	40	27	30	9
Ethics/Region	Homng in China	Homng in China	North China	Hmong in Laos	Hmong in Laos	Hmong	Southwest China	Southwest China	Southwest China	Southwest China														North China
Myopathy
Clinical Muscle involvement	Symmetrical Proximal>Distal	­	Symmetric Distal>Proximal	Symmetric Proximal>Distal	Symmetric Distal>Proximal	Asymmetic Right>Left Proximal>Distal	Asymmetric Right>Left Proximal>Distal neck muscle involved	Asymmetric Right>Left Proximal>Distal	Asymmetric Right>Left Proximal>Distal	Asymmetric Right>Left proximal>Distal	­	Asymmetrical Distal>Proximal Right>Left	Symmetrical Proximal>Distal	Symmetrical Proximal>Distal	Asymmetrical Right>Left Proximal>Distal	Asymmetrical Right>Left Proximal>Distal	Symmetrical Proxiam>Distal	Asymmetrical Right>Left Proximal>Distal	Symmetrical Proximal>Distal	Symmetrical Distal>Proximal	Asymmetrical Right>Left Distal>Proximal	Asymmetrical Right>Left Proximal>Distal	Asymmetrical Right>Left Proximal>Distal	­
Muscle weakness	­	­	﹢	﹢	﹢	﹢	﹢	﹢	﹢	﹢	­	﹢	﹢	﹢	﹢	﹢	﹢	﹢	﹢	﹢	﹢	﹢	﹢	­
Muscle atrophy	﹢	­	﹢	﹢	­	﹢	﹢	﹢	﹢	­	­	­	­	­	­	­	­	­	­	­	­	­	­	­
Myalgia	­	­	­	­	﹢	­	­	­	­	­	­	­	­	­	­	­	­	­	­	­	­	­	­	­
Difficulty in walking	­	­	­	­	﹢	­	﹢	﹢	­	­	­	­	­	­	­	­	­	­	­	­	­	­	­	­
CK(IUI-1)	757↑	1516↑	2419 ↑	1519 ↑	4100 ↑	1972 ↑	1262↑	866 ↑	622 ↑	529 ↑	­	­	­	­	­	­	­	­	­	­	­	­	­	1593-2220
EKG	Myopathy change	Myopathy change	­	­	fibrillation and pseudomyotonic discharges	irritative myopathy	myopathic changes with abnormal spontaneous activity	myopathic changes with abnormal spontaneous activity	myopathic changes with abnormal spontaneous activity	myopathic changes with abnormal spontaneous activity	­	­	­	­	­	­	­	­	­	­	­	­	­	­
MRI	­	­	­	fatty infiltation	fatty infiltation	Atrophy and fatty infiltration	fatty infiltration	fatty infiltration	fatty infiltration	fatty infiltration	­	­	­	­	­	­	­	­	­	­	­	­	­	­
Cardiomyopathy
Clinical	Heart failure	Heart failure	­	Normal	Normal	­	­	­	­	­	Chest pain,	­	Heart failure	Heart failure	­	­	Heart failure	Heart failure	­	­	Heart failure	­	Heart failure	­
NT-proBNP（pg/ml）	3147↑	8240 ↑	­	­	­	­	­	­	­	­	­	­	­	­	­	­	­	­	­	­	­	­	­	­
cTnT(ng/ml)	90.1 ↑	58.4 ↑	­	­	­	­	­	­	­	­	­	­	­	­	­	­	­	­	­	­	­	­	­	­
ECG	Poor R wave progression in V1-5; Q wave in lead V6, I and aVL	Q wave in V5,6 I and aVL lead； low voltage in limb lead	­	­	­	­	Normal	Normal	Sinus bradycardia	Normal	­	­	­	­	­	­	­	­	­	­	­	­	­	Sinus bradycardia with low or shallow bidirectional T waves on limb lead III
Echo/CMR	Severe dilated LV, impaired left ventricle (LVEF 22%) with akiness of the inferolateral wall. LGE: transmural enhancement of inferolateral apical segment	Significantly dilation of left heart, diffusely reduced wall motion, reduced LVEF; LGE: transmural enhancement on lateral wall	­	Normal	a triangular bulging of the ventricular septal into the right ventricle; perfusion delay and transparietal delayed enhancement in infero-basal segment. Normal systolic function.	­	Normal	diastolic dysfunction	­	Ventricular septal thickness and diastolic dysfunction of the left ventricle.	­	­	­	­	­	­	­	­	­	­	­	­	­	No significant abnormalities
Neutral lipid accumulation
Leucocyte	­	﹢	﹢	﹢	﹢	­	﹢	﹢	﹢	﹢	﹢	﹢	­	­	﹢	­	­	﹢	﹢	﹢	­	­	﹢	﹢
Muscle	﹢	­	﹢	﹢	﹢	﹢	﹢	﹢	﹢	﹢	﹢	﹢	﹢	﹢	﹢	﹢	﹢	﹢	­	­	﹢	﹢	﹢	­
Diabetes	­	­	­	­	­	­	­	­	­	­	­	­	­	­	­	­	­	­	­	­	­	­	­	­
Dyslipidemia	­	hypertriglyceride	­	­	­	­	Normal	Normal	Normal	Hypertriglyceride	­	­	­	­	­	­	­	­	­	­	­	­	­	­
Others
Hearing loss	­	­	­	­	­	﹢	­	﹢	­	­	­	­	­	­	­	­	­	­	­	­	­	­	­	­
Liver involvement	­	­	­	﹢	­	­	Normal	­	­	Adipose infiltration	­	­	­	­	­	­	­	­	­	­	­	­	­	­
Ichthyosis	­	­	­	­	­	­	­	­	­	­	­	­	­	­	­	­	­	­	­	­	­	­	­	­
Short status	­	­	­	­	­	­	­	­	­	­	­	­	­	­	­	­	­	­	­	­	­	­	­	﹢
Mental retardation	­	­	­	­	­	­	­	­	­	­	­	­	­	­	­	­	­	­	­	­	­	­	­	­
Echo: echocardiography, CMR: cardiac magnetic resonance, LGE: late gadolinium, LVEF: left ventricular ejection fraction. "-" denotes absence; "+" indicates presence.
