# Supplementary material for: Dilated cardiomyopathy caused by mutation of the PNPLA2 gene: a case report and literature review
Source: Front Genet. 2024 Jul 25;15:1415156. doi: 10.3389/fgene.2024.1415156 (PMC11306180; doi:10.3389/fgene.2024.1415156)
Supplement: Supplementary file 4 [file Table1.XLSX]

## Sheet: Sheet1
Supplement Table 1. Clinical profiles of patients with cardiomyopathy and PNPLA2 mutation.
Patient	Nucleotide chanage		mutation type	Protein change	Sex	Initial clinical manifestation	Age of onset (year)	Involved organ	Clinical phenotype	Distribution of skeletal muscle involvment	CK(IU/L)	Cardiac manifestation	ECG/Hotler	Echo/CMR	CTA/CAG	Cardiac death /HTx	Reference
1	c.757+1G>T	Homozygote	splicing	p.Gly253Valfs*89	M	Exertional dyspnea	18	H, S	Cardiomyopathy, Myopathy	Muscle wasting in upper and lower limb	757	DCM	Poor R wave progression in V1-5 , Q wave in lead V6, I and aVL.	LV dilation, inferolateral wall and apex akinesis, Apical mural thrombus, LVEF 22%, CMR-LGE: transumual in the inferolateral and apical segment.	Normal	NA	This study (Case 1)
2	c.757+1G>T	Homozygote	splicing	p.Gly253Valfs*89	M	Breathlessness following mild physical activity	31	H, S	Cardiomyopathy, Asymptomatic CK elevation	/	1516	DCM	Q wave in V5,6， I and aVL lead, low voltage in limb lead.	Left heart chamber dilation (LVEDd 72mm, LAS 51mm), diffusely reduced wall motion, LVEF of 39%, CMR-LGE revealed transmural enhancement of the lateral wall.	Normal	NA	This study (Case 2)
3	c.245G>A	Homozygote	missense	p.Gly82Asp	M	Palpitation and dyspnea	22	H	Cardiomyopathy	/	NA	ACM	T-wave inversion in lead V1-4, VPC and VT of LBBB morphology	Enlarged RV, diffused RV wall dyskinesia and severe TR, mild reduced LVEF 48%.	NA	HTx	Clin Genet 2019. M. Rao
4	c.497A>G	Homozygote	missense	p.Asp166Gly	M	Syncope	22	H，S	Cardiomyopathy, Myopathy	Proximal muscle weakness in upper limb, distally distributed weakness in lower limb	1600	DCM	Poor R wave progression in precodial lead	LV dilation, thinning and akinesis of the inferolateral wall, LVEF 20-25%, CMR-LGE: subendocardial enhancement in the anterolateral and inferior wall.	Normal	HTx	JACC Case Rep 2020. P. Rajani
5	c.475_478dupCTCC	Homozygote	frameshift	p.Gln160Profs*19	F	Slow in running since childhood	Childhood (age not described)	H, S	Cardiomyopathy, Myopathy	Severe muscle weakness in upper and lower limb	654	HCM	High voltage in precordial leads	Concentric hypertrophy of left ventricle with normal LV function	NA	NA	Int J Cardiol 2015. M. Higashi
6	c.497A>G	Homozygote	missense	p.Asp166Gly	M	Muscle aches after exercise	Before 22 (not described)	H, S	Cardiomyopathy, Myopathy	Weakness in upper and lower limb	2341	DCM	Left axis deviation, QRS duration of 100 ms, poor R wave progression across the chest leads, T wave inversion in V6, NSVT	Biventricular dilation, thinning and akinesia of inferolateral wall, moderate MR, LVEF 20%, LGE was noted on anterior, lateral and inferior walls with circumferential extension of enhancement in the apex.	NA	HTx	Int J Cardiol 2016. M. Muggenthaler
7	c.865C>T	Homozygote	missense	p.Gln289X	M	Ventricular tachycardia	41	H, S	Cardiomyopathy, CAD	Skeletal muscle atrophy in the arms	/	DCM,CAD	NA	NA	NA	HTx	N Engl J Med 2008. K. Hirano
8	c.696+1G>C	Homozygote	splicing	p.Val233Leufs*162 p.Arg163_Leu232del	M	Modest exertional dyspnea	33	H, S, N	Cardiomyopathy, Myopathy, Hearing loss	/	1298	DCM	NA	Left heart chamber dilation, diffuse hypokinesis of LV wall, LVEF 45%	NA	HTx	Biochem Biophys Res Commun 2014. K. Hirano
9	c.576delC	Homozygote	frameshift	p.Asp192Glufs*64	M	Difficult in elevating right arm	49	H, S, P	Cardiomyopathy, Myopathy, Pancreatitis	Weakness in right and left shoulder girdle, prosterior compartment of leg	2961	DCM, CAD	Left ventricular hypertrophy with frequent VPC	Reduced cardiac function with dilation of the cardiac chambers, decreased LVEF of 9%	Diffuse luminal narrowing in the coronary arteries	NA	Neuromuscul Disord 2014, K. Kaneko
10	c.475_478dupCTCC	Homozygote	frameshift	p.Gln160Profs*19	M	Difficulty climbing down the stairs, and gradually developed distal dominant muscle weakness and atrophy.	20	H, S	Cardiomyopathy, Myopathy	Weakness and atrophy in the extremities predominantly in the lower legs and fingers	412-1679	DCM	Negative Q wave in lead I, negative P wave in V1 and occational VPC	Left ventricular enlargement with decreased LVEF of 18%, left ventricular end-diastolic dimension of 78mm, interventricular septum and posterior wall thickness of 8mm.	NA	Cardiac death	Neuromuscul Disord 2008. A. Ohkuma
11	c.799_802delGCCC	Homozygote	frameshift	p.Arg268Profs*51	F	Muscle weakness and easy fatigability	36	H, S, L	Cardiomyopathy, Myopathy Hepatomegaly	NA	742	HCM	NA	Left ventricular hypertrophy and low diastolic function	NA	Cardiac death	J Clin Endocrinol Metab 2008. K. Kobayashi
12	c.799_802delGCCC	Homozygote	frameshift	p.Arg268Profs*51	M	Chest pain	54	H, S	Cardiomyopathy, Myopathy	NA	NA	DCM	NA	NA	NA	Cardiac death	J Clin Endocrinol Metab 2008. K. Kobayashi
13	c.353T>C; c.365C>A	Compound Heteorzygote	missense	p.Leu118Pro p.Thr119Asn	F	Exercise intorlerance	4	H, S	Cardiomyopathy, Myopathy	Weakness in proximal limb, predominantly in lower limb	NA	NA	NA	NA	NA	NA	Orphanet J Rare Dis 2019. W. Zhang
14	c.245G>A; c.564G>A	Compound Heteorzygote	missense, missense	p.Gly82Asn; p.Ser188=	F	Muscle weakness	48	H, S	Cardiomyopathy, Myopathy	Weakness in upper and lower limb	NA	NA	NA	NA	NA	NA	Orphanet J Rare Dis 2019. W. Zhang
15	c.333_334del	Homozygote	frameshift	p.Ser111Argfs*66	F	Palpitation	29	H	Cardiomyopathy	/	NA	NA	NA	NA	NA	NA	Orphanet J Rare Dis 2019. W. Zhang
16	c.918del	Homozygote	frameshift	p.Ala307Pprfs*13	M	Palpitation	23	H	Cardiomyopathy	/	NA	NA	NA	NA	NA	NA	Orphanet J Rare Dis 2019. W. Zhang
17	c.757+1G>T	Homozygote	splicing	p.Gly253Valfs*89	M	Chest pain	21	H	Cardiomyopathy	/	NA	NA	NA	NA	NA	NA	Orphanet J Rare Dis 2019. W. Zhang
18	c.245G>A	Homozygote	missense	p.Gly82Asp	M	Palpitation	33	H	Cardiomyopathy	/	NA	NA	NA	NA	NA	NA	Orphanet J Rare Dis 2019. W. Zhang
19	c.187+1G>A	Homozygote	splicing	/	M	Hearing loss	35	H, S	Cardiomyopathy, Myopathy	Muscle weakness predominantly in distal lower limb	NA	NA	NA	NA	NA	NA	Orphanet J Rare Dis 2019. W. Zhang
20	c.187+1G>A	Homozygote	splicing	/	M	Muscle weakness in lower limb	31	H, S	Cardiomyopathy, Myopathy	Muscle weakness predominantly in proximal upper limb	NA	NA	NA	NA	NA	NA	Orphanet J Rare Dis 2019. W. Zhang
21	c.187+1G>A	Homozygote	splicing	/	M	Muscle weakness in upper limb	27	H, S	Cardiomyopathy, Myopathy	Muscle weakness predominantly in proximal upper limb	NA	NA	NA	NA	NA	NA	Orphanet J Rare Dis 2019. W. Zhang
22	c.757+2T>C; c.749A>C	Compound Heteorzygote	splicing, missense	/; p.Gln250Pro	M	Muscle weakness in upper and lower limb	41	H, S	Cardiomyopathy, Myopathy	Muscle weakness predominantly in upper limb	NA	NA	NA	NA	NA	NA	Orphanet J Rare Dis 2019. W. Zhang
23	c.6_7insT	Homozygote	frameshift	p.Pro3Serfs*62	F	Muscle weakness in upper limb	42	H, S	Cardiomyopathy, Myopathy	Muscle weakness predominantly in proximal upper limb	NA	NA	NA	NA	NA	NA	Orphanet J Rare Dis 2019. W. Zhang
24	c.475_476insCTCC	Homozygote	frameshift	p.Leu159Profs*20	M	Muscle weakness in upper and lower limb	34	H, S	Cardiomyopathy, Myopathy	Muscle weakness predominantly in proximal upper limb	NA	NA	NA	NA	NA	NA	Orphanet J Rare Dis 2019. W. Zhang
25	c.291_292insT	Homozygote	frameshift	p.Leu98Profs*8	F	Muscle weakness in upper and lower limb	34	H, S	Cardiomyopathy, Myopathy	Muscle weakness predominantly in proximal upper limb	NA	NA	NA	NA	NA	NA	Orphanet J Rare Dis 2019. W. Zhang
26	c.757+1G>T	Homozygote	splicing	p.Gly253Valfs*89	F	Muscle weakness in upper and lower limb	26	H, S	Cardiomyopathy, Myopathy	Muscle weakness predominantly in proximal upper limb	NA	NA	NA	NA	NA	NA	Orphanet J Rare Dis 2019. W. Zhang
27	c.798delC	Homozygote	frameshift	p.Ala267Profs*53	F	Muscle weakness in upper limb	17	H, S	Cardiomyopathy, Myopathy	Muscle weakness predominantly in proximal upper limb	NA	NA	NA	NA	NA	NA	Orphanet J Rare Dis 2019. W. Zhang
28	c.475_476insCTCC	Homozygote	frameshift	p.Leu159Profs*20	M	Muscle weakness in lower limb	22	H, S	Cardiomyopathy, Myopathy	Muscle weakness predominantly in proximal upper limb	NA	NA	NA	NA	NA	NA	Orphanet J Rare Dis 2019. W. Zhang
29	c.757+1G>T	Homozygote	splicing	p.Gly253Valfs*89	F	Muscle weakness in lower limb	30	H, S	Cardiomyopathy, Myopathy	Muscle weakness predominantly in proximal upper limb	NA	NA	NA	NA	NA	NA	Orphanet J Rare Dis 2019. W. Zhang
30	c.245G>A	Homozygote	missense	p.Gly82Asp	F	Muscle weakness in lowe limb	36	H, S	Cardiomyopathy, Myopathy	Muscle weakness predominantly in proximal upper limb	NA	NA	NA	NA	NA	NA	Orphanet J Rare Dis 2019. W. Zhang
31	c.245G>A; c.516del	Compound Heteorzygote	missense, frameshift	p.Gly82Asp; p.Leu173Cysfs*83	F	Muscle weakness in upper limb	40	H, S	Cardiomyopathy, Myopathy	Muscle weakness predominantly in proximal upper limb	NA	NA	NA	NA	NA	NA	Orphanet J Rare Dis 2019. W. Zhang
32	c.245G>A	Homozygote	missense	p.Gly82Asp	F	Muscle weakness in upper limb	40	H, S	Cardiomyopathy, Myopathy	Muscle weakness predominantly in proximal upper limb	NA	NA	NA	NA	NA	NA	Orphanet J Rare Dis 2019. W. Zhang
33	c.187+1G>A	Homozygote	splicing	/	F	Muscle weakness in upper limb	41	H, S	Cardiomyopathy, Myopathy	Muscle weakness predominantly in proximal upper limb	NA	NA	NA	NA	NA	NA	Orphanet J Rare Dis 2019. W. Zhang
34	c.757+1G>T	Homozygote	splicing	p.Gly253Valfs*89	F	Muscle weakness in upper and lower limb	44	H, S	Cardiomyopathy, Myopathy	Muscle weakness predominantly in proximal upper limb	NA	NA	NA	NA	NA	NA	Orphanet J Rare Dis 2019. W. Zhang
35	c.757+1G>T	Homozygote	splicing	p.Gly253Valfs*89	F	Muscle weakness in upper limb	30	H, S	Cardiomyopathy, Myopathy	Muscle weakness predominantly in proximal upper limb	NA	NA	NA	NA	NA	NA	Orphanet J Rare Dis 2019. W. Zhang
36	c.757+1G>T	Homozygote	splicing	p.Gly253Valfs*89	F	Muscle weakness in upper limb	40	H, S	Cardiomyopathy, Myopathy	Muscle weakness predominantly in dominant upper limb	NA	NA	NA	NA	NA	NA	Orphanet J Rare Dis 2019. W. Zhang
37	c.757+1G>T	Homozygote	splicing	p.Gly253Valfs*89	F	Muscle weakness in upper limb	30	H, S	Cardiomyopathy, Myopathy	Muscle weakness predominantly in proximal upper limb	NA	NA	NA	NA	NA	NA	Orphanet J Rare Dis 2019. W. Zhang
38	c.613dupC	Homozygote	frameshift	p.Leu205Profs*102	F	Muscle weekness	27	H, S	Cardiomyopathy, Myopathy	Symmetric weakness in proximal and distal upper limbs; Neck	2885	Reduced LVEF	NA	Significant decrease in LVEF (25%) with cardiac muscle involvement	NA	cardiac death	Neuromuscul Disord 2024, H. Shahriyari etc.
39	c.553T>C	Homozygote	missense	p.Ser185Pro	M	Muscle weekness	40	H, S	Cardiomyopathy, Myopathy	Asymmetric proximal and distal upper and lower limbs; Neck	1080	Reduced LVEF	NA	Impaired cardiac function, LVEF 20%	NA	NA	Neuromuscul Disord 2024, H. Shahriyari etc.
40	c.732_754delTGGCCTGCGCTTTCTGCAGCGGA; c.749A>C	Compound Heteorzygote	frameshift, missense	p.Asp244fs*55; p.Gln250Pro	F	Cardiac arrthymia	3	H, S, N	Isolated elevation of CK, Arrthymia, Hearing loss	No obvious muscle weakness, electromyography showed no abnormality	1769-2100	Sinus arrhythmia, tricuspid valve regurgitation	Sinus arrhythmia,	Tricuspid valve regurgitation without hypertrophy or dilated cardiomyopathy.	NA	NA	Neuromuscul Disord 2023, X. Fu
41	c.757+1G>T	Homozygote	splicing	/	F	Asymptomatic elevation of CK	9	H, S	Abnormal ECG, Isolated CK elevation, Short stature	No muscle weakness	1593-2200	Abnormal ECG	Sinus bradycardia with low or shallow bidirectional T waves on limb lead III	No significant abnormalities	NA	NA	Neuromuscul Disord 2023, X. Fu
42	c.155C>G	Homozygote	missense	p.Thr52Arg	M	Difficult in walking	d	H，S	Cardiomyopathy, Myopathy, Short stature	Muscle weakness in upper and lower limbs.	1000-1832	HCM	Left ventricular hypertrophy, T wave inversion	Diffuse and thick left ventricular wall, LVEF 68%	NA	NA	BMC Med Genet 2018, Zheng etc.
43	c.808delC; c.584C>T	Compound Heteorzygote	frameshift, missense	p.His270Thrfs∗50; p.Pro195Leu	F	Exercise intolerance	1.5	H，S，L, N	Cardiomyopathy, Myopathy, Hepatomegaly, Hearing loss	Proximal muscle weakness	482	Abnormal ECG	Elevated T waves and mild ST elevation	Normal	NA	NA	Nat Genet 2007. J. Fischer Eur J Hum Genet 2013. M. C. Janssen
44	c.847delC	Homozygote	frameshift	p.Gln283Lysfs*37	F	Delay in walking, inability to run	1	H, S, P, L	Cardiomyopathy, Myopathy, Diabetes, Chronic pancreatitis and Hepatomegaly with steatosis, Eerebral embolism	Moderate rhizomelic predomiant myopathy	Moderate elevation	Heart failure	Microvoltage, pseudo-infarct ECG	NA	NA	Death at 34	Nat Genet 2007. J. Fischer
45	c.41_47del GCTGCGG	Homozygote	frameshift	p.Gly14Alafs*75	M	Walk on toes, with difficulty to walk on heels	11	H, S	Cardiomyopathy, Myopathy	Weakness in upper limbs and distal lower limb	>2000 U/L	HFimEF after medicine treatment	No arrhythmia or conduction	Left ventricular dilation with diffused hypokinesia, moderate-severe reduction of LVEF (36%) and fibrosis of cardiac wall.	NA	NA	Int J Cardiol 2016. M. B. Pasanisi
46	c.187+1G>A	Homozygote	frameshift	/	M	Progressive weakness of proximal muscles	29	H, S	Cardiomyopathy, Myopathy	Muscle atrophy of upper and lower limbs	/	HCM, ASD	Elevation of the ST segment of the V1 and V2 leads and depression of the ST segment of the V3 and V4 leads.	Markedly thichened left ventricular wall, pericardial effusion, atrial septal defect	NA	Resusitated from cardiac arrest	Chin Med J (Engl) 2022. Y. Tian
47	c24G>C, c.516C>A	Compound Heteorzygote	missense, missense	p.Trp8X; p.Asn172Lys	F	Muscle weakness	25	H, S	Cardiomyopathy, Myopathy	Weakness in upper and lower limb	440-730	HCM	Tachycardia, Left ventricular pressure overload.	Mild hypertrophic cardiomyopathy	NA	NA	Hum Mol Genet 2012, D. Tavian
48	c24G>C, c.516C>A	Compound Heteorzygote	missense, missense	p.Trp8X; p.Asn172Lys	F	Muscle weakness	47	H, S, L	Cardiomyopathy, Myopathy，Hepatic steatosis	Weakness in upper and lower limb	8×UL	HCM	NA	NA	NA	NA	Orphanet J Rare Dis 2017. E. M. Pennisi
49	c.542delCA	Homozygote	frameshift	p.Ile121X	M	Muscle weakness	34	H, S	Cardiomypathy, Myopathy	Weakness in proximal limb girdle	200-400	LVNC	Patial left bundle branch block with T wave abnormalities, ventricular premature beats.	Severe cardiac enlargement	NA	NA	Biochem Biophys Res Commun 2008. F. Campagna
50	c.542delCA	Homozygote	frameshift	p.Ile121X	M	Muscle weakness	35	H, S	Cardiomyopathy, Myopathy	Weakness in upper and lower limb	200-400	HCM	NA	NA	NA	NA	Biochem Biophys Res Commun 2008. F. Campagna
51	c.714C>A	Homozygote	missense	p.Cys238X	M	Myalgia	44	H, S	Cardiomyopathy, Myopathy	Atrophy of the leg muscle	2335	HCM	QRS complex and T-wave morphology suggestive of left ventricular hypertrophy	Left ventricular hypertrophy	NA	NA	Muscle Nerve 2016. R. Massa
ACM: arrthymic cardiomyopathy, ASD: atrial septal defect, CAD: coronary artery disease, CAG: coronary angiography, CMR: cardiac magnetic resonance, CTA: CT angiography, CK: creatinine kinase, DCM: dilated cariomyopathy, ECG: electrocardiogram, Echo: echocardiography, F: female, H: heart, HCM: hypertrophic cardiomyopathy, HTx: heart transplantation, L: liver, LAS: left atrial systolic diameter, LB…
